# Supplementary material for: Durable Global Correction of CNS and PNS and Lifespan Rescue in Murine Globoid Cell Leukodystrophy via AAV9-Mediated Monotherapy
Source: Cells. 2025 Dec 8;14(24):1942. doi: 10.3390/cells14241942 (PMC12731817; doi:10.3390/cells14241942)
Supplement: Supplementary file 1 [file cells-14-01942-s001.zip]

Archive with 1 entries (1 files):
- cells-4024078-supplementary.mp4
